# Supplementary material for: Population genetic structure and habitat connectivity for jaguar (Panthera onca) conservation in Central Belize
Source: BMC Genet. 2019 Dec 27;20:100. doi: 10.1186/s12863-019-0801-5 (PMC6933898; doi:10.1186/s12863-019-0801-5)
Supplement: Supplementary file 2 — Additional file 2: Table S1. Excel template with PCR profiles for species identification, microsatellite multiplexes and sex identification. [file 12863_2019_801_MOESM2_ESM.xlsx]

## Sheet: mtDNA species ID PCR profiles
	Primer information
	Gene name	Primer name	Sequence 5'-3'	Fragemnt size (bp)	Tm (ºC)	Reference
	Cyt B	H15149 (fwd)	AAACTGCAGCCCCTCAGAATGATATTTGTCCTCA	110	50	Kocher et al., 1989
		Farrel-R (rev)	TATTCTTTATCTGCCTATACATRCACG			Farrell et al., 2000
	12S	L1085 (fwd)	CCCAAACTGGGATTAGATACCC	170	57	Kitano et al., 2007
		H1259 (rev)	GTTTGCTGAAGATGGCGGTA
	16S	L2513 (fwd)	GCCTGTTTACCAAAAACATCAC	200	57	Kitano et al., 2007
		H2714 (rev)	CTCCATAGGGTCTTCTCGTCTT
	16 Scp	16S cp (fwd)	CGAGGGCTTTACTGTCTCTT	294	52.5-51.5	Kitano et al., 2007
		16S cp (rev)	CCTATTGTCGATATGGACTCT
	PCR reaction					Thermocycling conditions
	Species_ID	conc.	1x	96		CytB_Kocher et al. 1989 & Farrell et al. 2000
	G&E Ready-to-go Beads		1	1		Initial denaturation	94°C	5min
	Primers (10uM)		1.2	115.2		Number of cycles :	40
	Fwd primer	0.25 uM	0.6	57.6		Denaturation :	94°C	30sec
	Rev primer	0.25 uM	0.6	57.6		Annealing:	50°C	45sec
	dH2O from kit		18.8	1804.8		Elongation :	72°C	40sec
	DNA		5			Final elongation	72°C	10
	Total volume		25
						12S_Kitano et al 2007
						Initial denaturation	94°C	5min
						Number of cycles :	35
						Denaturation :	95°C	30sec
						Annealing:	57°C	15sec
						Elongation :	72°C	30sec
						Final elongation	72°C	10
						16S_Kitano et al 2007
						Initial denaturation	94°C	5min
						Number of cycles :	35
						Denaturation :	94°C	30sec
						Annealing:	57°C	15sec
						Elongation :	72°C	30sec
						Final elongation	72°C	10
						16Scp_Kitano et al 2007
						Initial denaturation	94°C	2min
						Number of cycles :	10
						Denaturation :	94°C	15sec
						Annealing:	52.5°C	15sec
						Elongation :	72°C	45sec
						Number of cycles :	15
						Denaturation :	94°C	15sec
						Annealing:	51.5°C	15sec
						Elongation :	72°C	45sec
						Final elongation	72°C	10

## Sheet: msat genotyping PCR profiles
	Microsatellite loci primers (Menotti et. al. 1999)
	Name	Multiplex	Sequence 5'-3'	Fluoresent tag	Fragment size (bp)
	FCA032 (fwd)	1	GGCAATTCATGGTAGAGAAAAA	6-FAM	196-208
	FCA032 (rev)		CAAGAGTGCATTGGGCAGTA
	FCA100 (fwd)		TAGATTTGAACCCAAAGAAAAAGA	VIC	120-126
	FCA100 (rev)		ATTTTCAGCTCCTTCTGTCCC
	FCA124 (fwd)		CCATTCCCTCCCTGTCTGTA	NED	110-134
	FCA124 (rev)		GCCTCAAGCCTCATTGCTAC
	FCA126 (fwd)	2	GCCCCTGATACCCTGAATG	6-FAM	139-145
	FCA126 (rev)		CTATCCTTGCTGGCTGAAGG
	FCA212 (fwd)		TTTGATTCACGTAAAGGTGCC	VIC	127-136
	FCA212 (rev)		GACATTGTATGCTTCTGTGGTG
	FCA229 (fwd)		CAAACTGACAAGCTTAGAGGGC	NED	160-170
	FCA229 (rev)		GCAGAAGTCCAATCTCAAAGTC
	FCA096 (fwd)	3	CACGCCAAACTCTATGCTGA	6-FAM	184-224
	FCA096 (rev)		CAATGTGCCGTCCAAGAAC
	FCA132 (fwd)		ATCAAGGCCAACTGTCCG	VIC	137-153
	FCA132 (rev)		GATGCCTCATTAGAAAAATGGC
	FCA275 (fwd)		TTGGCTGCCCAGTTTTAGTT	NED	111-139
	FCA275 (rev)		ACGAAGGGGCAGGACTATCT
	FCA075 (fwd)	4	ATGCTAATCAGTGGCATTTGG	6-FAM	103-143
	FCA075 (rev)		GAACAAAAATTCCAGACGTGC
	FCA208 (fwd)		TCAGGGTTCAAAAAAAGAAAAA	VIC	304-314
	FCA208 (rev)		CAAAGCACCAGCTTAGAAGTCA
	FCA225 (fwd)	alone	CTGTCTCCCTCCTGTTCCTG	6-FAM	235-247
	FCA225 (rev)		TACCCACAGAACCTTCCTGC
	PCR reactions					Thermocycling conditions
	Multiplex 1	conc.	1x	96		Multiplex 1
	Master Mix (2x)	1x	10			Initial denaturation	95°C	15 min
	Q solution (5x)	0.5x	2	192		Number of cycles :	13
	Primers (10uM stock)		4.5	432		Denaturation :	94°C	30 sec
	FCA032 F	0.4 uM	0.8	76.8		Annealing:	58.4°C - 0.3°C	1.5 min
	FCA032 R	0.4 uM	0.8	76.8		Elongation :	72°C	1 min
	FCA100 F	0.6 uM	1.2	115.2		Number of cycles :	32
	FCA100 R	0.6 uM	1.2	115.2		Denaturation :	94°C	30 sec
	FCA124 F	0.1 uM	0.25	24		Annealing:	56°C	1.5 min
	FCA124 R	0.1 uM	0.25	24		Elongation :	72°C	1 min
	dH20 from kit		0	0		Final elongation	56°C	30 min
	DNA		5
	Total volume		21.5
	use 16.5 mix and 5 ul DNA
	Multiplex 2	conc.	1x	96		Multiplex 2
	Master Mix (2x)	1x	10	960		Initial denaturation	95°C	15 min
	Q solution (5x)	0.5x	2	192		Number of cycles :	13
	Primers (10uM stock)		2.4	230.4		Denaturation :	94°C	30 sec
	FCA126 F	0.2 uM	0.4	38.4		Annealing:	62.4°C - 0.3°C	1.5 min
	FCA126 R	0.2 uM	0.4	38.4		Elongation :	72°C	1 min
	FCA212 F	0.2 uM	0.4	38.4		Number of cycles :	32
	FCA212 R	0.2 uM	0.4	38.4		Denaturation :	94°C	30 sec
	FCA229 F	0.2 uM	0.4	38.4		Annealing:	60°C	1.5 min
	FCA229 R	0.2 uM	0.4	38.4		Elongation :	72°C	1 min
	dH20 from kit		0.6	57.6		Final elongation	60°C	30 min
	DNA		5
	Total volume		20	1440
	use 15 mix and 5 ul DNA
	Multiplex 3	conc.	1x	96		Multiplex 3
	Master Mix (2x)	1x	10	960		Initial denaturation	95°C	15 min
	Q solution (5x)	0.5x	2	192		Number of cycles :	13
	Primers (10uM stock)		2.4	230.4		Denaturation :	94°C	30 sec
	FCA096 F	0.2 uM	0.4	38.4		Annealing:	59.4°C - 0.3°C	1.5 min
	FCA096 R	0.2 uM	0.4	38.4		Elongation :	72°C	1 min
	FCA132 F	0.2 uM	0.4	38.4		Number of cycles :	32
	FCA132 R	0.2 uM	0.4	38.4		Denaturation :	94°C	30 sec
	FCA275 F	0.2 uM	0.4	38.4		Annealing:	57°C	1.5 min
	FCA275 R	0.2 uM	0.4	38.4		Elongation :	72°C	1 min
	dH20 from kit		0.6	57.6		Final elongation	57°C	30 min
	DNA		5
	Total volume		20	1440
	use 15.0 mix and 5 ul DNA
	Multiplex 4	conc.	1x	96		Multiplex 4
	Master Mix (2x)	1x	10	960		Initial denaturation	95°C	15 min
	Q solution (5x)	0.5x	2	192		Number of cycles :	13
	Primers (10uM stock)		4	384		Denaturation :	94°C	30 sec
	FCA075 F	0.2 uM	0.4	38.4		Annealing:	58.4°C - 0.3°C	1.5 min
	FCA075 R	0.2 uM	0.4	38.4		Elongation :	72°C	1 min
	FCA208 F	0.8 uM	1.6	153.6		Number of cycles :	32
	FCA208 R	0.8 uM	1.6	153.6		Denaturation :	94°C	30 sec
	dH20 from kit		0	0		Annealing:	56°C	1.5 min
	DNA		5			Elongation :	72°C	1 min
	Total volume		21			Final elongation	56°C	30 min
	use 16 mix and 5 ul DNA
	FCA225	conc.	1x	96		FCA 225
	Master Mix (2x)	1x	10	960		Initial denaturation	95°C	15 min
	Q solution (5x)	0.5x	2	192		Number of cycles :	13
	Primers (10uM stock)		3.2			Denaturation :	94°C	30 sec
	FCA225 F	0.8 uM	1.6	153.6		Annealing:	57.4°C - 0.3°C	1.5 min
	FCA225 R	0.8 uM	1.6	153.6		Elongation :	72°C	1 min
	dH20 from kit		0	0		Number of cycles :	32
	DNA		5			Denaturation :	94°C	30 sec
	Total volume		20.2	1152		Annealing:	55°C	1.5 min
	use 15 mix and 5 ul DNA					Elongation :	72°C	1 min
						Final elongation	55°C	30 min

## Sheet: zing-finger sex ID PCR profile
	Sex ID primers (Wei, 2008)
	Name	Sequence 5'-3'	Fluorescent tag
	ZF-1F	ACCTGGAGAGCCACAAGC	6-FAM
	ZFX-1R	AAAGGTGGCGATTCAATAAG
	ZFY-2F	TATGAGACAGCTGAACAAGGG	VIC
	ZF-2R	CTGCACCTCTTTGGTATCTGA
	PCR reactions					Thermocycling conditions
	Sexing_ZFX_ZFY	conc.	1x	75		Sex_ID
	G&E Ready-to-go Beads		1	1		Initial denaturation	95°C	5 min
	Primers (10uM stock)		2.4	180		Number of cycles :	13
	ZF-1F	0.25 uM	0.6	45		Denaturation :	95°C	45 sec
	ZFX-1R	0.25 uM	0.6	45		Annealing:	63°C - 1°C	1 min
	ZFY-2F	0.25 uM	0.6	45		Elongation :	72°C	1 min
	ZF-2R	0.25 uM	0.6	45		Number of cycles :	35
	dH20 from kit		17.6	1320		Denaturation :	95°C	45 sec
	DNA		5			Annealing:	53°C	45 sec
	Total volume		25			Elongation :	72°C	1 min
						Final elongation	72°C	10 min
	Example of banding patter in a 5% agarose gel
	Banding patterns from PCR-CTPP analysis for sex identification. The XX genotype (female) shows two bands (440bp and 195bp). The XY genotype (male) shows three bands (440bp, 288bp and 195bp). When only one band of 288bp is observed, it is classified as male.
