# Supplementary material for: Population genetic structure and habitat connectivity for jaguar (Panthera onca) conservation in Central Belize
Source: BMC Genet. 2019 Dec 27;20:100. doi: 10.1186/s12863-019-0801-5 (PMC6933898; doi:10.1186/s12863-019-0801-5)
Supplement: Supplementary file 3 — Additional file 3: Table S3. List of genotypes for 50 individual jaguars identified in the Cockscomb Basin Wildlife Sanctuary and the Maya Forest Corridor. [file 12863_2019_801_MOESM3_ESM.xls]

## Sheet: Table S3
Individual	Population	FCA032		FCA100		FCA124		FCA126		FCA212		FCA229		FCA096		FCA132		FCA275		FCA075		FCA208		FCA225
1	Cockscomb	198	198	106	106	127	127	156	160	104	106	166	170	191	193	171	171	123	123	123	123	305	305	231	237
2	Cockscomb	200	200	108	108	125	127	150	156	106	106	162	168	191	191	171	171	123	129	117	117	301	319	227	227
3	Cockscomb	198	200	112	112	123	127	152	156	104	106	162	168	191	197	171	171	123	123	115	121	301	315	237	241
4	Cockscomb	198	198	108	110	123	123	160	160	104	106	162	168	191	191	171	173	123	133	117	125	305	319	237	237
5	Cockscomb	198	198	108	108	127	127	154	156	106	106	162	166	191	197	171	173	133	133	127	127	305	319	237	237
6	Cockscomb	200	200	108	112	125	125	150	154	106	106	168	168	191	197	171	171	129	129	115	115	301	305	237	237
7	Cockscomb	198	198	108	112	125	125	156	156	104	104	168	168	191	197	171	171	123	123	115	121	305	319	241	241
8	Cockscomb	196	196	108	112	123	127	150	156	106	106	166	170	0	0	171	171	129	129	123	123	0	0	0	0
9	Cockscomb	192	198	108	108	125	127	152	156	104	104	162	170	181	185	171	171	123	129	115	115	309	315	227	237
10	Cockscomb	198	200	108	108	125	125	150	156	106	106	166	168	191	191	171	171	123	133	115	121	301	313	237	237
11	Cockscomb	200	200	112	112	127	127	152	156	104	106	168	170	193	197	171	171	133	133	121	123	301	305	231	237
12	Cockscomb	192	200	108	112	125	125	156	156	104	106	162	168	181	191	171	171	123	133	113	117	301	319	237	241
13	Cockscomb	200	200	108	108	125	125	150	156	106	106	162	168	191	193	171	171	123	133	115	123	305	309	237	237
14	Cockscomb	196	200	112	112	125	127	150	156	106	106	162	166	191	197	171	171	123	129	117	127	301	305	227	231
15	Cockscomb	198	200	108	112	127	127	152	156	106	106	160	162	181	197	171	171	129	129	111	117	315	319	231	237
16	Cockscomb	200	200	106	112	123	123	150	160	106	106	162	166	195	197	171	171	123	133	103	123	305	305	237	237
17	Cockscomb	198	200	112	114	127	127	152	156	106	106	162	170	181	193	171	171	129	133	111	123	305	315	231	231
18	Cockscomb	198	200	106	108	123	127	156	156	106	106	170	170	193	193	171	171	123	123	123	127	305	315	237	237
19	Cockscomb	198	200	112	114	123	127	152	156	106	106	166	168	191	197	171	171	123	129	115	115	313	319	231	237
20	Cockscomb	198	200	108	112	125	127	152	156	104	106	166	168	0	0	171	171	133	133	123	123	0	0	0	0
21	Cockscomb	200	200	112	112	125	127	150	160	106	106	168	168	191	197	171	171	123	123	105	111	301	313	237	237
22	Cockscomb	196	198	108	112	125	125	0	0	104	106	0	0	0	0	171	171	123	133	111	127	0	0	0	0
23	Cockscomb	192	200	108	112	123	125	152	156	106	106	0	0	193	193	171	171	123	133	117	117	0	0	231	237
24	Cockscomb	196	198	112	112	123	127	156	160	106	106	162	162	191	193	171	171	129	129	123	123	0	0	0	0
25	Cockscomb	192	200	108	112	125	125	154	154	106	106	166	168	193	193	171	171	133	133	115	115	301	305	227	237
26	Cockscomb	196	200	114	114	123	125	156	160	106	106	162	166	193	197	171	171	123	129	123	123	305	319	231	237
27	Cockscomb	198	200	108	112	125	127	154	156	106	106	162	170	197	197	171	171	133	133	117	117	315	319	227	237
28	Cockscomb	196	200	108	108	127	127	150	156	106	106	168	168	197	197	171	171	123	133	121	127	315	319	231	237
29	Cockscomb	200	200	108	112	127	127	156	160	106	106	168	168	185	197	171	171	123	129	117	117	0	0	237	237
30	Cockscomb	198	200	106	108	125	125	156	156	106	106	162	166	181	197	171	171	123	123	115	123	315	315	237	237
31	Cockscomb	200	200	108	112	125	127	156	156	106	106	166	168	197	197	171	171	123	123	117	121	317	319	231	237
32	Cockscomb	200	200	112	112	0	0	0	0	106	106	162	162	191	197	171	171	123	129	111	117	0	0	0	0
33	Cockscomb	196	200	108	112	123	127	150	152	104	104	162	162	191	193	171	171	123	133	111	123	301	305	231	237
34	Cockscomb	196	198	108	112	123	127	156	156	106	106	162	170	191	193	171	173	133	133	103	111	305	305	227	237
35	Cockscomb	198	198	108	108	123	127	150	150	104	106	168	168	191	197	171	171	123	129	127	127	305	319	227	237
36	Cockscomb	198	198	108	108	125	125	150	156	106	106	162	168	181	197	171	171	123	123	115	127	305	315	227	227
37	Cockscomb	200	200	108	112	125	127	150	156	0	0	162	168	191	197	171	171	123	133	115	121	305	315	237	237
38	Corridor	196	200	108	112	125	125	150	156	106	106	168	168	191	197	171	171	133	133	121	127	305	313	237	237
39	Corridor	200	200	112	112	121	125	154	156	106	106	168	168	191	193	171	171	123	129	111	115	305	315	231	241
40	Corridor	200	200	112	112	127	127	150	158	106	106	168	168	191	191	171	171	123	123	115	127	301	301	237	237
41	Corridor	198	198	112	112	123	125	154	156	106	106	164	164	193	197	171	171	123	133	111	111	305	315	227	227
42	Corridor	200	200	108	112	123	125	152	154	106	106	168	168	191	197	171	171	129	133	117	127	301	305	237	241
43	Corridor	198	200	112	112	123	125	154	156	106	106	164	170	181	191	171	171	133	133	115	123	305	309	227	237
44	Corridor	192	198	108	108	123	127	156	160	106	106	166	166	0	0	171	173	129	133	127	127	301	305	0	0
45	Corridor	192	200	106	112	123	125	0	0	106	106	166	166	0	0	171	171	0	0	0	0	301	301	0	0
46	Corridor	190	192	108	108	125	127	156	160	106	106	162	168	181	197	171	171	133	133	115	125	301	315	0	0
47	Corridor	198	200	108	112	123	125	156	160	106	106	168	168	181	197	0	0	123	133	115	123	0	0	231	237
48	Corridor	200	200	112	112	123	125	156	160	106	106	0	0	181	191	171	171	0	0	115	125	301	319	237	237
49	Corridor	198	200	112	112	127	127	160	160	104	104	162	166	191	197	0	0	123	133	125	125	305	305	237	237
50	Corridor	200	200	108	112	125	127	156	156	106	106	166	166	191	193	0	0	0	0	123	123	305	319	227	237
